# Supplementary material for: Upregulation of Thioredoxin Reductase 1 Expression by Flavan-3-Ols Protects Human Kidney Proximal Tubular Cells from Hypoxia-Induced Cell Death
Source: Antioxidants (Basel). 2022 Jul 19;11(7):1399. doi: 10.3390/antiox11071399 (PMC9311547; doi:10.3390/antiox11071399)
Supplement: Supplementary file 1 [file antioxidants-11-01399-s001.zip]

Archive with 1 entries (1 files):
- antioxidants-1734823-supplementary.pdf
